# Supplementary material for: Differential Impact of Plant Secondary Metabolites on the Soil Microbiota
Source: Front Microbiol. 2021 May 28;12:666010. doi: 10.3389/fmicb.2021.666010 (PMC8195599; doi:10.3389/fmicb.2021.666010)
Supplement: Supplementary Table 2 — Responsive bacterial ASVs identified in the soil after treatment with plant metabolites. [file Table_2.XLSX]

## Sheet: Tabelle1
	Table S2. Responsive bacterial ASVs identified in the soil after treatment with secondary metabolites.
	Sequences of PCR amplicons of the 16S rRNA gene were directly obtained from soil DNA. The ASVs were identified by sequence comparison.
	The table shows mean relative frequencies and standard deviations in percent, with all time points of one treatment aggregated.
ASV identifier	K	P	C	O	F	G	S	ASV	p-values (corrected)	Effect size	control: mean rel. freq. (%)	control: std. dev. (%)	boa: mean rel. freq. (%)	boa: std. dev. (%)	gramine: mean rel. freq. (%)	gramine: std. dev. (%)	quercetin: mean rel. freq. (%)	quercetin: std. dev. (%)	significantly higher	significantly lower
a1e291d312cc7b446f5133ff64cb624a	Bacteria	Actinobacteriota	Actinobacteria	Micrococcales	Micrococcaceae	Arthrobacter	NA	ASV1	1.26936e-09	0.877632	0	0	0	0	0	0	1.56428	0.504512	quercetin
b33db9e22e89e9e004a3547b006344cd	Bacteria	Actinobacteriota	Actinobacteria	Micrococcales	Micrococcaceae	Arthrobacter	NA	ASV4	0.00028215	0.663214	0.217043	0.227297	0.56226	0.221365	0.0238789	0.0263077	0.00220492	0.00853961	boa
b386f1aea1426547030b12b86a2f97ee	Bacteria	Actinobacteriota	Actinobacteria	Micrococcales	Micrococcaceae	Arthrobacter	NA	ASV2	5.12225e-07	0.747221	1.00773	1.11028	3.14139	0.984957	0	0	0	0	boa
d93d2a2e7b0c2ed96ca6074a717a8a4d	Bacteria	Actinobacteriota	Actinobacteria	Micrococcales	Micrococcaceae	Arthrobacter	NA	ASV3	1.03129e-05	0.684976	0.47434	0.168541	0.755852	0.276229	0.38338	0.178139	0	0	boa	quercetin
885d80c9f8e894686670787fe030675c	Bacteria	Actinobacteriota	Actinobacteria	Micrococcales	Intrasporangiaceae	Janibacter	NA		1.24019e-07	0.783437	0	0	0	0	0.00235923	0.00602669	0.370516	0.167817	quercetin
eff349a72de843e69da6850dd593a7c9	Bacteria	Actinobacteriota	Actinobacteria	Corynebacteriales	Mycobacteriaceae	Mycobacterium	NA	ASV1	0.0278491	0.364153	0.0706167	0.0550238	0.00406728	0.0157525	0.0667701	0.060809	0.102719	0.0466087		boa
106088b2d69e72cc286d23670e1bcdd5	Bacteria	Actinobacteriota	Actinobacteria	Micrococcales	Micrococcaceae	NA	NA		2.22033e-05	0.597692	4.13136	4.05206	17.8602	10.41	0.192943	0.188122	2.69367	0.766485	boa
20a5efb1e306f988644a1b34c1bee129	Bacteria	Actinobacteriota	Actinobacteria	Propionibacteriales	Nocardioidaceae	Nocardioides	NA	ASV1	1.2287e-07	0.633149	0	0	0	0	0	0	0.299008	0.196587	quercetin
c2c92bf2b0a658ce2854ce58c3c58693	Bacteria	Actinobacteriota	Actinobacteria	Micrococcales	Micrococcaceae	Paenarthrobacter	NA	ASV1	0.0230969	0.41852	0.168227	0.173207	0.425737	0.264797	0	0	0.386092	0.243342	boa/quercetin
64a8651759aedea5492e6be7a8cc37d2	Bacteria	Actinobacteriota	Actinobacteria	Micrococcales	Micrococcaceae	Pseudarthrobacter	NA	ASV1	0.0381305	0.461883	0.12331	0.168788	0.615825	0.442284	0.0994207	0.209769	0	0	boa
909ffd09d00a72bda62161cf2044f6c1	Bacteria	Actinobacteriota	Actinobacteria	Micrococcales	Micrococcaceae	Pseudarthrobacter	NA	ASV2	2.19621e-06	0.57804	0.169265	0.192962	0.66978	0.425891	1.65613	1.00471	0	0	boa/gramine
872d71d0b6688aba24c09ec5e35ed375	Bacteria	Bdellovibrionota	Bdellovibrionia	Bacteriovoracales	Bacteriovoracaceae	Bacteriovorax	NA		0.000550163	0.394726	0	0	0.00139221	0.00539202	0.155089	0.167045	0	0	gramine
567c723929a4a5583f425d3728bd73a5	Bacteria	Bdellovibrionota	Bdellovibrionia	Bdellovibrionales	Bdellovibrionaceae	Bdellovibrio	NA		0.000109793	0.524855	0	0	0	0	0.195886	0.162685	0	0	gramine
8976637ce0e1d34c93bf2a507a8a6f72	Bacteria	Bdellovibrionota	Oligoflexia	0319-6G20	NA	NA	NA		0.00340884	0.540148	0.0101714	0.0187995	0	0	0.00385025	0.00987555	0.127132	0.0955075	quercetin
89813803d14866d98356f0428e4d97c4	Bacteria	Bdellovibrionota	Bdellovibrionia	Bacteriovoracales	Bacteriovoracaceae	Peredibacter	NA		0.000114031	0.575159	0.0236949	0.074823	0	0	0	0	0.959243	0.702307	quercetin
0789f0f2a982b396dea4165ab97a89f7	Bacteria	Chloroflexi	Dehalococcoidia	S085	NA	NA	NA	ASV2	0.00332934	0.411748	0.372622	0.317216	0.0194383	0.0752844	0.325344	0.248899	0	0		boa/quercetin
256d795a263df83b17c231969156e297	Bacteria	Chloroflexi	Dehalococcoidia	S085	NA	NA	NA	ASV3	0.0024086	0.436713	0.255738	0.235699	0.0238347	0.0505972	0.265944	0.149189	0	0		boa/quercetin
63bc50719b810bbc63c56b05763abc60	Bacteria	Chloroflexi	Dehalococcoidia	S085	NA	NA	NA	ASV1	0.0125195	0.412699	1.04875	0.545717	0.140977	0.248147	0.987357	0.650792	0.300234	0.396253		boa/quercetin
9ef8523705b53c3cd1474fca204ce421	Bacteria	Chloroflexi	Dehalococcoidia	S085	NA	NA	NA	ASV4	0.0159378	0.392427	0.363101	0.283401	0.0165798	0.0642132	0.17662	0.200822	0.0163092	0.0631651		boa/quercetin
454706766fa8af925fb9da3605907190	Bacteria	Gemmatimonadota	Gemmatimonadetes	Gemmatimonadales	Gemmatimonadaceae	NA	NA		1.30508e-05	0.660357	0.100845	0.038716	0.0084806	0.0224634	0.0364957	0.0309996	0.00352665	0.0136586		boa/quercetin
edae507f8222496c2d0c30625e389386	Bacteria	Patescibacteria	Saccharimonadia	Saccharimonadales	NA	NA	NA		0.00474323	0.362823	0.373686	0.367677	0	0	0.209108	0.199382	0	0		boa/quercetin
1a3f08f63b7413bc01b83bebc7726eae	Bacteria	Proteobacteria	Alphaproteobacteria	Rhizobiales	Rhizobiaceae	Allorhizobium-Neorhizobium-Pararhizobium-Rhizobium	NA	ASV1	0.000109793	0.348324	0	0	0	0	0.341326	0.407516	0	0	gramine
b2ab3bff9cbbbe0f99413adae6418c4c	Bacteria	Proteobacteria	Gammaproteobacteria	Xanthomonadales	Xanthomonadaceae	Arenimonas	NA		1.32445e-05	0.557572	0.324372	0.184462	0.0958917	0.0612756	0.154444	0.0826571	0	0		boa/gramine/quercetin
1c0df0ece464ef1e20ccd0eeb8dbe35b	Bacteria	Proteobacteria	Alphaproteobacteria	Caulobacterales	Caulobacteraceae	Asticcacaulis	NA	ASV2	6.1769e-05	0.526752	0.0025451	0.00985713	0	0	0.209739	0.172539	0	0	gramine
ec03534dd6a75e610c8bb6a29ce76da2	Bacteria	Proteobacteria	Alphaproteobacteria	Caulobacterales	Caulobacteraceae	Asticcacaulis	NA	ASV3	0.000109793	0.477887	0	0	0	0	0.23458	0.214023	0	0	gramine
f68f505a4d25ddf966c958f0150856a0	Bacteria	Proteobacteria	Alphaproteobacteria	Caulobacterales	Caulobacteraceae	Asticcacaulis	NA	ASV1	4.21971e-09	0.76102	0.00232889	0.00901973	0	0	0.865222	0.422734	0	0	gramine
4999f5207a0bfe268bb772c34af19182	Bacteria	Proteobacteria	Alphaproteobacteria	Rhizobiales	Beijerinckiaceae	Bosea	NA		6.76353e-05	0.592071	0	0	0	0	0	0	0.109035	0.078172	quercetin
f3e81141c96e983b482a07ce3c506565	Bacteria	Proteobacteria	Gammaproteobacteria	Burkholderiales	Comamonadaceae	Caenimonas	NA	ASV1	2.48053e-05	0.39913	0.0190882	0.0739284	0	0	0.161772	0.149208	0	0	gramine
fcb8c10b93117815fa08d7236bfb6050	Bacteria	Proteobacteria	Gammaproteobacteria	Burkholderiales	Comamonadaceae	Caenimonas	NA	ASV2	0.00643352	0.361728	0	0	0	0	0.162808	0.188772	0	0	gramine
202511b45940706f23ced56c7833ad84	Bacteria	Proteobacteria	Gammaproteobacteria	Burkholderiales	Burkholderiaceae	Cupriavidus	NA	ASV1	0.000477665	0.332145	0.00339448	0.0131468	0.0162057	0.0627644	0	0	0.147174	0.160588	quercetin
ee2da70459569508c981c37c13ae22cb	Bacteria	Proteobacteria	Gammaproteobacteria	Burkholderiales	Burkholderiaceae	Cupriavidus	NA	ASV2	0.00321403	0.381432	0	0	0	0	0	0	0.0960495	0.105647	quercetin
0fa05dbde612a0a8fb53116d092f43af	Bacteria	Proteobacteria	Alphaproteobacteria	Dongiales	Dongiaceae	Dongia	NA		0.000189562	0.539069	0.32152	0.128829	0.0791726	0.0849066	0.182412	0.0743281	0.373619	0.129374		boa
94d989a38bc1731ae502a66027d4cea1	Bacteria	Proteobacteria	Gammaproteobacteria	Burkholderiales	Nitrosomonadaceae	Ellin6067	NA		0.000163799	0.556714	0.239717	0.133237	0.0316175	0.0587024	0.164588	0.0888356	0.00597044	0.0231234		boa/quercetin
085bf993f4bdc23f7d48171d65f99ec7	Bacteria	Proteobacteria	Gammaproteobacteria	Burkholderiales	Oxalobacteraceae	Massilia	NA	ASV1	2.23328e-05	0.430427	3.57451	2.35301	1.46407	0.952593	2.45024	1.15194	0.28073	0.336046		quercetin
1fe821a6930d0edb2b444dc742e95109	Bacteria	Proteobacteria	Gammaproteobacteria	Burkholderiales	Oxalobacteraceae	Massilia	NA	ASV2	1.13012e-09	0.677472	0	0	0	0	2.66114	1.60272	0	0	gramine
41d384b0fa21f012ecb6ae5ba52c4321	Bacteria	Proteobacteria	Gammaproteobacteria	Burkholderiales	Oxalobacteraceae	Massilia	NA	ASV3	0.0269128	0.42407	0.0935992	0.229221	0.0856907	0.152337	1.13435	0.786805	0.674672	0.595132	gramine/quercetin
5f063ad5ef42c49623f86809ffa583fa	Bacteria	Proteobacteria	Gammaproteobacteria	Burkholderiales	Oxalobacteraceae	Massilia	NA	ASV7	1.29698e-08	0.761478	0	0	0	0	0	0	0.563983	0.272634	quercetin
73389b84cf25d361737b497a0794ef2c	Bacteria	Proteobacteria	Gammaproteobacteria	Burkholderiales	Oxalobacteraceae	Massilia	NA	ASV5	0.000610974	0.665122	0.061238	0.0626173	0.0282661	0.0464735	0.119021	0.105186	0.636819	0.327002	quercetin
8a5d232c6927a9d40da16d73c776c591	Bacteria	Proteobacteria	Gammaproteobacteria	Burkholderiales	Oxalobacteraceae	Massilia	NA	ASV6	0.000871208	0.472768	0	0	0	0	0.537166	0.495148	0	0	gramine
cd988df65c47b90702018edb4307b6c8	Bacteria	Proteobacteria	Gammaproteobacteria	Burkholderiales	Oxalobacteraceae	Massilia	NA	ASV8	1.08136e-06	0.59301	0	0	0	0	0	0	0.200093	0.143176	quercetin
d32038d352d8c1a0e87a2ca3ebb500df	Bacteria	Proteobacteria	Gammaproteobacteria	Burkholderiales	Oxalobacteraceae	Massilia	NA	ASV9	0.000109793	0.495672	0	0	0	0	0.384043	0.338134	0	0	gramine
ee275443d8e2ff9d733443b128e45b98	Bacteria	Proteobacteria	Gammaproteobacteria	Burkholderiales	Oxalobacteraceae	Massilia	NA	ASV4	4.21018e-09	0.786987	0	0	0	0	0.00286191	0.0107083	0.660945	0.296415	quercetin
068b7a6dff39b919a1aff901144c20fd	Bacteria	Proteobacteria	Gammaproteobacteria	Burkholderiales	Comamonadaceae	NA	NA	ASV1	1.64874e-05	0.641042	0.0223091	0.0607315	0	0	0.742611	0.453299	0.0415907	0.110728	gramine
0f550841d33d078d8af5165c2c95b0ba	Bacteria	Proteobacteria	Gammaproteobacteria	Burkholderiales	Comamonadaceae	NA	NA	ASV2	4.48156e-08	0.812599	0.0580559	0.127747	0	0	0.965721	0.280545	0.467197	0.206818	gramine/quercetin
31dfebd7a8ad24561febd4e79e1f9b58	Bacteria	Proteobacteria	Gammaproteobacteria	Burkholderiales	Comamonadaceae	NA	NA	ASV6	1.13012e-09	0.915984	0	0	0	0	0.561505	0.148437	0	0	gramine
4185b70be2157c816e52d84184f1dd19	Bacteria	Proteobacteria	Gammaproteobacteria	Burkholderiales	Comamonadaceae	NA	NA	ASV3	4.21971e-09	0.918572	0	0	0.0208507	0.0807544	1.12856	0.279351	0	0	gramine
41fa24fab86c1355981ac03556440d25	Bacteria	Proteobacteria	Gammaproteobacteria	Burkholderiales	Comamonadaceae	NA	NA	ASV7	2.02768e-07	0.825952	0.243494	0.124323	0.0984622	0.0679379	0.579957	0.125438	0.0272995	0.0413646		boa/quercetin
44cc370535afba0df42cf8ac9dce3651	Bacteria	Proteobacteria	Gammaproteobacteria	Burkholderiales	Comamonadaceae	NA	NA	ASV8	0.000109793	0.557661	0	0	0	0	0.153383	0.11924	0	0	gramine
664200703a999f476d40c5d6ce30e351	Bacteria	Proteobacteria	Gammaproteobacteria	Burkholderiales	Comamonadaceae	NA	NA	ASV4	4.01948e-07	0.801476	0.998864	0.227123	0.824647	0.283545	4.48166	1.58048	0.371304	0.257554	gramine
8e95c9bcccd86e128b51f31effcf3a22	Bacteria	Proteobacteria	Gammaproteobacteria	Burkholderiales	Comamonadaceae	NA	NA	ASV9	1.40937e-07	0.590104	0	0	0	0	0.454034	0.330302	0	0	gramine
a3921b3a11770e0d7997e6fa8d42295b	Bacteria	Proteobacteria	Gammaproteobacteria	Burkholderiales	Comamonadaceae	NA	NA	ASV5	2.93889e-07	0.777847	0.352781	0.182067	0.529181	0.272349	1.57036	0.508541	0.0491451	0.0881382	gramine
ce0da388c1a8e74b16c2007acd9ec054	Bacteria	Proteobacteria	Gammaproteobacteria	Burkholderiales	Comamonadaceae	NA	NA	ASV10	4.7599e-05	0.746413	0.0188712	0.0339064	0.00968733	0.0209304	0.00757133	0.0161469	0.200321	0.0846614	quercetin
8e9c0cb8394d534759f24e85150c2c94	Bacteria	Proteobacteria	Gammaproteobacteria	Burkholderiales	Methylophilaceae	NA	NA	ASV1	0.00116121	0.455731	0.127306	0.174138	0.858192	0.757649	0	0	0	0	boa
e4863da6be0629643aa486ea3d35dd68	Bacteria	Proteobacteria	Gammaproteobacteria	Burkholderiales	Methylophilaceae	NA	NA	ASV2	1.50341e-06	0.519163	1.06335	1.24865	6.1865	4.75103	0	0	0	0	boa
10afd2868e955581d8e8a71913224bdf	Bacteria	Proteobacteria	Gammaproteobacteria	Burkholderiales	Oxalobacteraceae	NA	NA	ASV8	4.70966e-07	0.616248	0.00247444	0.00958347	0	0	0	0	0.204967	0.138809	quercetin
1aa3dcd3c28a51016f51516adfc4968f	Bacteria	Proteobacteria	Gammaproteobacteria	Burkholderiales	Oxalobacteraceae	NA	NA	ASV1	0.00185676	0.350599	0.501702	0.359384	0.177563	0.17436	0.385462	0.348178	0	0		quercetin
3b34aa17d3cf1be28be06b78631e8d5f	Bacteria	Proteobacteria	Gammaproteobacteria	Burkholderiales	Oxalobacteraceae	NA	NA	ASV2	1.8484e-06	0.521331	0.100723	0.12473	0.252381	0.258197	3.33353	2.67925	0	0	gramine
473ddd19bd0596f3cecdd7f1eecb8e5f	Bacteria	Proteobacteria	Gammaproteobacteria	Burkholderiales	Oxalobacteraceae	NA	NA	ASV9	0.00194326	0.658833	0.0230881	0.0406109	0.00729593	0.0194366	0.00766939	0.0197175	0.25187	0.140618	quercetin
5e815dfdf9b281091190c2a881c6b10a	Bacteria	Proteobacteria	Gammaproteobacteria	Burkholderiales	Oxalobacteraceae	NA	NA	ASV3	1.15953e-07	0.750187	0.0175738	0.0474334	0.0144825	0.0398779	0.81691	0.339805	0.32155	0.157686	gramine/quercetin
7dc20a31058d3f122998c8053f91d082	Bacteria	Proteobacteria	Gammaproteobacteria	Burkholderiales	Oxalobacteraceae	NA	NA	ASV10	1.28622e-05	0.435504	0	0	0	0	0.102169	0.101532	0	0	gramine
98c800dfdb53ea6cdabdc2a545e44d12	Bacteria	Proteobacteria	Gammaproteobacteria	Burkholderiales	Oxalobacteraceae	NA	NA	ASV11	1.08136e-06	0.658047	0	0	0	0	0	0	0.285882	0.178	quercetin
9cb298e8552cc85a5af5ddf5f763a68d	Bacteria	Proteobacteria	Gammaproteobacteria	Burkholderiales	Oxalobacteraceae	NA	NA	ASV12	0.00321403	0.403449	0	0	0	0	0	0	0.242869	0.255082	quercetin
b46e320af4d2da78ad95c8ef7f24a863	Bacteria	Proteobacteria	Gammaproteobacteria	Burkholderiales	Oxalobacteraceae	NA	NA	ASV4	2.91931e-07	0.58984	0.0232694	0.0663151	0.0458217	0.08728	2.23831	1.60872	0	0	gramine
c31260407c60e557c147257db431edab	Bacteria	Proteobacteria	Gammaproteobacteria	Burkholderiales	Oxalobacteraceae	NA	NA	ASV13	6.62233e-07	0.799791	0.008737	0.0240333	0.00773077	0.0248622	0.0163945	0.035081	0.422509	0.171203	quercetin
d6bdf5b3d2d326a4a843b02f04a7f15b	Bacteria	Proteobacteria	Gammaproteobacteria	Burkholderiales	Oxalobacteraceae	NA	NA	ASV5	3.7581e-06	0.371557	0.156873	0.254435	0.756761	0.922413	1.40555	1.07756	0	0	gramine
de56bf809815bcbba622b0faaf960263	Bacteria	Proteobacteria	Gammaproteobacteria	Burkholderiales	Oxalobacteraceae	NA	NA	ASV6	1.30634e-06	0.685391	0	0	0	0	0.0188413	0.0514668	1.2335	0.716648	quercetin
e3009ed7e5da8dc40025c740bdfc5704	Bacteria	Proteobacteria	Gammaproteobacteria	Burkholderiales	Oxalobacteraceae	NA	NA	ASV7	1.13012e-09	0.647365	0	0	0	0	0.858401	0.553004	0	0	gramine
ee5438035fd65e25124de4603e568049	Bacteria	Proteobacteria	Gammaproteobacteria	Burkholderiales	Oxalobacteraceae	NA	NA	ASV14	3.59745e-05	0.59342	0.0261921	0.0632574	0	0	0	0	0.401011	0.273661	quercetin
fc80968053e1e9188e3d2f756ea0f83f	Bacteria	Proteobacteria	Gammaproteobacteria	Burkholderiales	Oxalobacteraceae	NA	NA	ASV15	0.000482211	0.370248	0	0	0	0	0	0	0.142789	0.160846	quercetin
5fb5b66d1a5665d3c6ee40f89bd51c41	Bacteria	Proteobacteria	Alphaproteobacteria	Rhizobiales	Rhizobiaceae	NA	NA		6.09477e-06	0.82823	0.064506	0.0705045	0.00836374	0.0225331	0.0642722	0.0579185	0.377173	0.0940484	quercetin
01cc194112b7e5cf6f6c369a8b3b794f	Bacteria	Proteobacteria	Alphaproteobacteria	Sphingomonadales	Sphingomonadaceae	NA	NA	ASV1	1.30634e-06	0.659606	0	0	0	0	0.00493556	0.0125937	0.257938	0.158625	quercetin
7663e083506eaf5a78aa16a9c569baf6	Bacteria	Proteobacteria	Alphaproteobacteria	Sphingomonadales	Sphingomonadaceae	NA	NA	ASV2	0.00398285	0.633462	0.0156226	0.0413352	0.0124074	0.0261231	0.0202471	0.038274	0.20135	0.105273	quercetin
e5a916635d222b06de6ef3b9cd0c0da8	Bacteria	Proteobacteria	Alphaproteobacteria	Sphingomonadales	Sphingomonadaceae	NA	NA	ASV3	3.15096e-06	0.744796	0.0182015	0.0443099	0	0	0.140347	0.0479294	0.00421443	0.0163224	gramine
05891c40beb4cdfb56a4da558728425e	Bacteria	Proteobacteria	Gammaproteobacteria	Xanthomonadales	Xanthomonadaceae	NA	NA	ASV1	0.00020987	0.563724	0.605614	0.231017	0.386438	0.177296	0.480821	0.171645	0.0694235	0.0947526		quercetin
912115b8f98f7755ee7d0571bfd07356	Bacteria	Proteobacteria	Gammaproteobacteria	Xanthomonadales	Xanthomonadaceae	NA	NA	ASV2	0.00224912	0.40954	0.00465777	0.0180395	0	0	0	0	0.145001	0.147709	quercetin
a753aa4c176480c406536412a1e6a9dd	Bacteria	Proteobacteria	Gammaproteobacteria	Xanthomonadales	Xanthomonadaceae	NA	NA	ASV3	0.00116255	0.419538	0.376085	0.151763	0.260098	0.234528	0.527625	0.362233	0	0		quercetin
5243866d975c0f00b8fd737f50473f0b	Bacteria	Proteobacteria	Gammaproteobacteria	Burkholderiales	Oxalobacteraceae	Noviherbaspirillum	NA	ASV2	4.62334e-08	0.852002	0	0	0	0	0.00523877	0.0196017	0.127468	0.0411529	quercetin
9504c6b764be57647e1c7e21d6d3d155	Bacteria	Proteobacteria	Gammaproteobacteria	Burkholderiales	Oxalobacteraceae	Noviherbaspirillum	NA	ASV1	1.93263e-05	0.823705	0.131249	0.154582	0.316699	0.324621	0.0584174	0.106327	1.45553	0.361878	quercetin
25cd295b2aaa7345714a9857aa3279e1	Bacteria	Proteobacteria	Alphaproteobacteria	Sphingomonadales	Sphingomonadaceae	Novosphingobium	NA	ASV1	1.28622e-05	0.467369	0	0	0	0	0.274316	0.255614	0	0	gramine
eee8e01fbbc740d08080cf72a4eb9be9	Bacteria	Proteobacteria	Alphaproteobacteria	Sphingomonadales	Sphingomonadaceae	Novosphingobium	NA	ASV2	5.27925e-08	0.828733	0	0	0.00416923	0.0161474	0.268977	0.104875	0	0	gramine
59dc91b376ae54964d697fe5003f65b3	Bacteria	Proteobacteria	Alphaproteobacteria	Caulobacterales	Caulobacteraceae	Phenylobacterium	NA	ASV1	1.7676e-05	0.746735	0.210607	0.11775	0.0780563	0.0940048	0.0919878	0.0998957	0.628479	0.18705	quercetin
c4dd2261c398ac78b5a596ecf1d105d4	Bacteria	Proteobacteria	Alphaproteobacteria	Caulobacterales	Caulobacteraceae	Phenylobacterium	NA	ASV2	6.37903e-06	0.662018	0.0049864	0.0193122	0	0	0.222504	0.136316	0	0	gramine
db2c4b787b90ce6956a45ce9a9e10849	Bacteria	Proteobacteria	Alphaproteobacteria	Rhizobiales	Rhizobiaceae	Phyllobacterium	NA	ASV1	6.92969e-06	0.83788	0.06511	0.0700414	0.00883443	0.0233905	0.0467443	0.0540177	0.431988	0.11958	quercetin
50fed7334340dcf184b8f61f37aa9104	Bacteria	Proteobacteria	Gammaproteobacteria	Pseudomonadales	Pseudomonadaceae	Pseudomonas	NA	ASV1	3.04881e-05	0.556192	0.914879	1.00872	1.70565	0.749887	0	0	0.0140631	0.0544662		gramine/quercetin
5e87ec2e2aebaba32fe8246efde8adf8	Bacteria	Proteobacteria	Gammaproteobacteria	Pseudomonadales	Pseudomonadaceae	Pseudomonas	NA	ASV2	0.00527656	0.353666	1.00498	1.11915	1.75319	1.03741	0.0305466	0.0634261	2.5101	1.90377	quercetin
bd797c368962e36c66f5b134c30960da	Bacteria	Proteobacteria	Gammaproteobacteria	Pseudomonadales	Pseudomonadaceae	Pseudomonas	NA	ASV3	0.00410047	0.344325	6.01749	6.83036	10.7302	7.2151	0.0258437	0.0533139	4.89878	2.84087	boa	gramine
c2e9c47129b8ce2043077a75d9e44cc4	Bacteria	Proteobacteria	Gammaproteobacteria	Pseudomonadales	Pseudomonadaceae	Pseudomonas	NA	ASV4	0.000372283	0.384144	5.9485	6.70195	9.57251	7.6965	0.0138279	0.0517394	0.0963451	0.148709		gramine/quercetin
dedb415217399d9b2fa2b4ae5fa32954	Bacteria	Proteobacteria	Gammaproteobacteria	Pseudomonadales	Pseudomonadaceae	Pseudomonas	NA	ASV5	2.945e-05	0.390724	1.22638	1.35758	1.95659	1.5683	0	0	0	0		gramine/quercetin
f37c0feb481093543071083171d0dfa2	Bacteria	Proteobacteria	Gammaproteobacteria	Pseudomonadales	Pseudomonadaceae	Pseudomonas	NA	ASV6	0.0331339	0.286225	0.615054	0.691544	1.02028	0.646231	0.00765177	0.0286303	1.90347	1.92735	quercetin
4d5406d8383103f779d19a5f7158b8ee	Bacteria	Proteobacteria	Gammaproteobacteria	Burkholderiales	Comamonadaceae	Ramlibacter	NA		8.01259e-07	0.782678	0.00377165	0.0146075	0.0136874	0.053011	0.3081	0.123637	0.00601777	0.0233067	gramine
89f9897383e96a050a8898b77e42c378	Bacteria	Proteobacteria	Gammaproteobacteria	Burkholderiales	Comamonadaceae	Rhizobacter	NA		1.39864e-06	0.365378	0	0	0	0	1.45745	1.6766	0	0	gramine
d5bdc8de58f78cc58d2e5ab15a4ec36a	Bacteria	Proteobacteria	Alphaproteobacteria	Sphingomonadales	Sphingomonadaceae	Sphingobium	NA	ASV1	1.26936e-09	0.800512	0	0	0	0	0	0	5.95786	2.56888	quercetin
e77cad9c944ed36a633cf272d41572d6	Bacteria	Proteobacteria	Alphaproteobacteria	Sphingomonadales	Sphingomonadaceae	Sphingobium	NA	ASV2	1.26936e-09	0.799839	0	0	0	0	0	0	22.4005	9.67886	quercetin
92efb19b08ee84db2abb91de8a88a05b	Bacteria	Proteobacteria	Alphaproteobacteria	Sphingomonadales	Sphingomonadaceae	Sphingomonas	NA		2.36646e-06	0.735919	0.0271423	0.0743957	0.0089699	0.0347403	0.0256706	0.06572	0.533712	0.244534	quercetin
